# Supplementary material for: The Ebola Virus Interferon Antagonist VP24 Undergoes Active Nucleocytoplasmic Trafficking
Source: Viruses. 2021 Aug 19;13(8):1650. doi: 10.3390/v13081650 (PMC8402725; doi:10.3390/v13081650)
Supplement: Supplementary file 1 [file viruses-13-01650-s001.zip]

Archive with 6 entries (6 files):
- .DS_Store
- Figure S1.pdf
- Figure S2.pdf
- Figure S3.pdf
- Figure S4.pdf
- Figure S5.pdf
